# Supplementary material for: Collembase: a repository for springtail genomics and soil quality assessment
Source: BMC Genomics. 2007 Sep 27;8:341. doi: 10.1186/1471-2164-8-341 (PMC2234260; doi:10.1186/1471-2164-8-341)
Supplement: Additional file 1 — The six primer pairs that were used to test the normalization procedure. [file 1471-2164-8-341-S1.xls]

## Sheet: Sheet1
Gene	GenBank acc. number	Forward primer			Reverse primer
RNA helicase Dead1	AY043229	GCACACCAGGACGAATGATTG			TGCCTCGTCCAGTACGATGTAA
Ultrabitorax	AF435789	CTCCACCTCGTCAAAGGACATC			ATGACCCCATCTTTCCGTTGT
Kruppel	AF395109	GTGACAAGCAGTTTGTTCAAGTGG			GAGTCGCACAGTTCACAAGAGTATG
USP-RXR	AY157930	TATGCGTGCCGTGAAGACAA			CCCATCGAGAGACATTTCTGGT
β-actin	EU037094	GAAGTGCGACGTTGATATCCG			CAAGGCAGTGATTTCCTTTTGC
28s rDNA	AF483424	GATGATGCGCCGCATTTATT			CGCAGCAGTAGTTGGAAACCA
