# Supplementary material for: Collembase: a repository for springtail genomics and soil quality assessment
Source: BMC Genomics. 2007 Sep 27;8:341. doi: 10.1186/1471-2164-8-341 (PMC2234260; doi:10.1186/1471-2164-8-341)
Supplement: Additional file 4 — Summary of the microsatellite analysis as generated by MISA . [file 1471-2164-8-341-S4.txt]

RESULTS OF MICROSATELLITE SEARCH	
================================	

Total number of sequences examined:              6072 (6212-140 yeast/human contamination)	
Total size of examined sequences (bp):           3154532	
Total number of identified SSRs:                 197	
Number of SSR containing sequences:              184	
Number of sequences containing more than 1 SSR:  12	
Number of SSRs present in compound formation:    2	


Distribution to different repeat type classes	
---------------------------------------------	

Unit size	Number of SSRs
2	50
3	131							
4	13							
5	3							

Frequency of identified SSR motifs								
----------------------------------								

Repeats	5	6	7	8	9	10	11	total
AC	-		1		1			2
AG	-	3	4					7
AT	-	8	3	1				12
CA	-	1		1				2
CT	-	1		1				2
GA	-	3						3
TA	-	6	2					8
TC	-	5	2	1				8
TG	-	6						6
AAC	2							2
AAG	1	2						3
AAT	1	1	1					3
ACC	2							2
ACG	1		1					2
AGA	2							2
ATA	3	2	1				1	7
ATC	2							2
ATG	3	1						4
ATT	8	1	1	1				11
CAA	1							1
CAT	3	1						4
CCA	2	1						3
CCG	1	1						2
CCT	1							1
CGA	1							1
CGT		1						1
CTA	1							1
CTC	1							1
CTT	2							2
GAA	2	1						3
GAC	2	1	1					4
GAG	3	1						4
GAT	3	1						4
GCT	2							2
GGA	1							1
GGT	2	1		1				4
GTC	1			1				2
GTG	1							1
TAA	2	1						3
TAC	2	2						4
TAG	1							1
TAT	6	2						8
TCA	2							2
TCC	3	1						4
TCG	3		1					4
TGA	1		1					2
TGG	1							1
TGT	2							2
TTA	10	5						15
TTC	3	1						4
TTG	1							1
AATA	1							1
AATT	1							1
AGTC	1							1
ATAA	1							1
ATCA		1						1
ATGC	1							1
ATTA	1							1
GACA	1							1
GACT	1							1
GGAT	1							1
GTTG	1							1
TAAA	1							1
TTAT			1					1
AATTG	2							2
TAAAA	1							1

Frequency of classified repeat types (considering sequence complementary)								
-------------------------------------------------------------------------								

Repeats	5	6	7	8	9	10	11	total
AC/GT	-	7	1	1	1			10
AG/CT	-	12	6	2				20
AT/AT	-	14	5	1				20
AAC/GTT	6							6
AAG/CTT	10	4						14
AAT/ATT	30	12	3	1			1	47
ACC/GGT	8	2		1				11
ACG/CTG	6	1	2					9
ACT/ATG	10	4	1					15
AGC/CGT	4	1	1	1				7
AGG/CCT	9	2						11
AGT/ATC	8	1						9
CCG/CGG	1	1						2
AAAT/ATTT	3		1					4
AACC/GGTT	1							1
AATC/AGTT		1						1
AATT/AATT	2							2
ACAG/CTGT	1							1
ACCT/ATGG	1							1
ACGT/ATGC	1							1
ACTG/ACTG	1							1
AGTC/AGTC	1							1
AAAAT/ATTTT	1							1
AACTT/AATTG	2							2
